# Supplementary material for: Effect of up to 30-days of storage at different temperatures on detection of feline kidney injury molecule-1 in urine
Source: BMC Vet Res. 2022 Nov 4;18:389. doi: 10.1186/s12917-022-03489-w (PMC9635161; doi:10.1186/s12917-022-03489-w)
Supplement: Supplementary file 2 — Additional file 2. [file 12917_2022_3489_MOESM2_ESM.xlsx]

## Sheet: rt
Day	t/c	t/c	t/c	t/c	t/c	t/c	t/c	t/c	t/c	t/c
0	0.058	0.1458	0.1477	0.1508	0.2023	0.5446	0.3975	0.3924	0.2791	0.283
1	0.043	0.1197	0.1622	0.1687	0.1686	0.6253	0.337	0.287	0.1967	0.3196
2	0.043	0.1618	0.126	0.1288	0.2565	0.4352	0.3586	0.3287	0.1599	0.3614
3	0.057	0.1289	0.1323	0.1544	0.229	0.5331	0.3544	0.2938	0.2729	0.3308
7	0.046	0.1286	0.2048	0.1665	0.2684	0.354	0.28	0.4391	0.2722	0.2992
14	0.052	0.144	0.169	0.1733	0.2079	0.4092	0.3235	0.3273	0.2523	0.2159
30	0.049	0.2991	0.1975	0.1706	0.2003	0.4942	0.319	0.4177	0.2473	0.3051

## Sheet: refrig
Day	t/c	t/c	t/c	t/c	t/c	t/c	t/c	t/c	t/c	t/c
0	0.058	0.1458	0.1477	0.1508	0.2023	0.5446	0.3975	0.3924	0.2791	0.283
1	0.059	0.1197	0.1622	0.1687	0.1686	0.6275	0.285	0.2618	0.2017	0.3216
2	0.062	0.1618	0.126	0.1288	0.2565	0.4291	0.3632	0.3119	0.1819	0.2899
3	0.05	0.1289	0.1323	0.1544	0.229	0.44	0.3444	0.3077	0.3125	0.3064
7	0.057	0.1286	0.2048	0.1665	0.2684	0.4303	0.3481	0.431	0.3419	0.2953
14	0.05	0.144	0.169	0.1733	0.2079	0.5042	0.3193	0.3279	0.2232	0.2314
30	0.06	0.2991	0.1975	0.1706	0.2003	0.4972	0.3241	0.4464	0.3339	0.3179
		r

## Sheet: -20
Day	t/c	t/c	t/c	t/c	t/c	t/c	t/c	t/c	t/c	t/c
0	0.058	0.1458	0.1477	0.1508	0.2023	0.5446	0.3975	0.3924	0.2791	0.283
1	0.048	0.0989	0.1691	0.1386	0.1699	0.7262	0.3386	0.3457	0.1632	0.2551
2	0.051	0.1546	0.1354	0.1344	0.3037	0.4094	0.3457	0.338	0.1472	0.3047
3	0.061	0.1012	0.1854	0.1989	0.2007	0.5121	0.2688	0.3341	0.3839	0.274
7	0.057	0.0896	0.2359	0.1698	0.2414	0.4077	0.2857	0.503	0.2895	0.2979
14	0.05	0.1369	0.174	0.1974	0.217	0.574	0.3869	0.343	0.2395	0.2887
30	0.052	0.1823	0.2468	0.1727	0.2253	0.5333	0.3359	0.3452	0.3452	0.3204

## Sheet: repeat
	t/c	t/c	t/c	t/c	t/c	t/c	t/c	t/c	t/c	t/c
1	0.058	0.1458	0.1477	0.1508	0.1587	0.4616	0.5446	0.3924	0.2729	0.283
2	0.044	0.12	0.159	0.2169	0.188	0.37	0.5047	0.3506	0.2791	0.2189
3	0.051	0.146	0.149	0.268	0.2023	0.423	0.5616	0.3278	0.2187	0.3367
4	0.043	0.1534	0.1325	0.1901	0.1972	0.356	0.4315	0.3533	0.2177	0.3096
5	0.051	0.1675	0.1706	0.185	0.2432	0.4	0.5334	0.3292	0.2219	0.3756
6	0.042	0.1288	0.146	0.1488	0.1765	0.3732	0.4444	0.3147	0.2731	0.3253
7	0.054	0.1458	0.1392	0.2038	0.2018	0.3662	0.5678	0.3877	0.2052	0.34323
8	0.088	0.1734	0.1565	0.157	0.1779	0.386	0.6346	0.3182	0.261	0.3422
9	0.034	0.1378	0.1347	0.1837	0.1549	0.3875	0.7046	0.4412	0.3138	0.2048
10	0.083	0.1425	0.1132	0.202	0.1598	0.42	0.5523	0.3881	0.2422	0.2042

## Sheet: dilut
	expect	meas 1	meas 2	mean meas
1	-2.69897	-2.22915	-2.08092	-2.15503
2	-2.39794	-2.23657	-2.0655	-2.15104
3	-2.09691	-1.767	-1.60033	-1.68367
4	-1.79588	-1.48545	-1.56384	-1.52464
5	-1.49621	-1.10292	-1.27819	-1.19056
6	-1.19518	-0.658961	-0.829445	-0.744203
7	-0.893809	-0.439376	-0.395342	-0.417359
8	-0.592949	-0.192533	-0.277778	-0.235155
9	-0.291834	-0.0570499	-0.0718603	-0.0644551
10	0.00923837	0.00923837	-0.000391041	0.00442367

## Sheet: bias
room temp
day	bias	obs error	lower 95% tol	upper 95% tol	lower 95% cl	upper 95% cl
1	-0.008	0.023	-0.111	0.127	-0.021	0.037
2	-0.002	0.032	-0.169	0.165	-0.043	0.038
3	0.0006	0.017	-0.089	0.091	-0.021	0.022
7	-0.021	0.038	-0.217	0.173	-0.069	0.025
14	-0.008	0.013	-0.074	0.058	-0.024	0.007
30	-0.042	0.066	-0.378	0.299	-0.174	0.039
1	0.026	0.081	-0.383	0.435	-0.073	0.126
2	0.051	0.082	-0.351	0.452	-0.049	0.148
3	0.022	0.053	-0.251	0.295	-0.044	0.089
7	0.05	0.098	-0.456	0.557	-0.071	0.174
14	0.073	0.039	-0.125	0.272	0.025	0.122
30	0.022	0.045	-0.203	0.253	-0.038	0.079
Fridge
day	bias	obs error	lower 95% tol	upper 95% tol	lower 95% cl	upper 95% cl
1	0.013	0.023	-0.106	0.133	-0.015	0.042
2	0.027	0.042	-0.243	0.188	-0.081	0.025
3	0.004	0.021	-0.105	0.113	-0.022	0.031
7	0.028	0.063	-0.351	0.294	-0.107	0.051
14	0.005	0.011	-0.061	0.052	-0.018	0.008
30	0.026	0.024	-0.147	0.096	-0.055	0.004
1	0.039	0.095	-0.44	0.52	-0.08	0.15
2	0.064	0.049	-0.18	0.32	-0.002	0.13
3	0.037	0.062	-0.28	0.35	-0.041	0.11
7	0.01	0.071	-0.35	0.37	-0.08	0.09
14	0.058	0.014	-0.013	0.13	-0.04	0.08
30	0.004	0.06	-0.31	0.32	-0.08	0.07
Frozen
day	bias	obs error	lower 95% tol	upper 95% tol	lower 95% cl	upper 95% cl
1	0.016	0.025	-0.115	0.147	-0.016	0.048
2	-0.014	0.049	-0.265	0.235	-0.076	0.046
3	-0.008	0.036	-0.195	0.177	0.054	0.036
7	-0.017	0.053	-0.287	0.251	-0.083	0.048
14	-0.014	0.023	-0.133	0.105	-0.043	0.015
30	-0.034	0.039	-0.233	0.163	-0.084	0.013
1	0.013	0.113	-0.566	0.592	-0.127	0.155
2	0.071	0.065	-0.261	0.402	-0.011	0.151
3	0.024	0.085	-0.407	0.457	-0.081	0.131
7	0.022	0.101	-0.493	0.538	-0.103	0.148
14	0.013	0.032	-0.151	0.177	-0.027	0.053
30	-0.016	0.052	-0.281	0.25	-0.082	0.048
